# Supplementary material for: Characterization of human plasma-derived exosomal RNAs by deep sequencing
Source: BMC Genomics. 2013 May 10;14:319. doi: 10.1186/1471-2164-14-319 (PMC3653748; doi:10.1186/1471-2164-14-319)
Supplement: Additional file 2 — Read counts of the miRNAs detected in the 14 libraries (normalized to read number per million mappable miRNA seqeuences). [file 1471-2164-14-319-S2.xlsx]

## Sheet: Sheet1
Additional file 2. Read counts of the miRNAs detected in the 14 libraries (normalized to read number per million mappable miRNA seqeuences)
miRNA	ILMN			Bioo Scientific							NEB
	A1	A2		A1	A2	B1	B2	C1	C2		A1	A2	B1	B2	C1	C2
hsa-miR-99a-5p	17604	16094		211064	186965	259315	347052	185255	186911		123880	127903	178157	181267	148618	156684
hsa-miR-128	23296	24353		13735	5650	1634	8538	3164	3488		240820	246854	196217	198956	271367	289239
hsa-miR-124-3p	3965	4924		172880	202866	272353	142389	294247	227036		7409	6878	8012	8298	5548	5935
hsa-miR-22-3p	88942	90113		104977	114037	89815	74092	103413	105707		22263	23545	30113	31787	25136	27245
hsa-miR-99b-5p	147955	140925		19482	22631	70340	51141	30682	28513		12113	12021	16975	16029	14154	12804
hsa-miR-181a-5p	71811	74929		30810	27391	16161	18060	19530	22364		18741	20040	24994	25733	19369	21147
hsa-miR-9-3p	2452	2261		47411	45386	15754	21748	37897	51888		25442	24983	34070	34203	26904	26030
hsa-miR-100-5p	29843	26438		34978	13511	15176	71812	11906	13708		20410	20201	23359	22036	21868	19371
hsa-miR-129-5p	1239	1250		1499	2226	2018	1263	3468	3002		36690	38005	65007	65498	44690	43875
hsa-miR-125b-5p	16643	14233		41087	38871	28081	37343	13492	16907		18291	17186	13985	13735	16600	14989
hsa-miR-9-5p	1660	1722		4935	6023	3524	3777	9878	10890		55445	49993	33259	32108	35887	30142
hsa-miR-27b-3p	42215	44272		14583	18653	8155	8121	10445	12335		18378	18108	14894	14884	16922	16602
hsa-miR-486-5p	103037	110538		4378	3697	565	1518	1087	1538		2605	2452	575	559	704	675
hsa-miR-181b-5p	12367	12732		11171	10640	6771	8423	9149	11734		17762	18681	23870	24021	19829	20536
hsa-miR-125a-5p	64362	48420		11387	13447	7045	9135	5385	6101		10799	9895	2968	2867	8081	6412
hsa-miR-127-3p	29214	32718		14617	13023	15528	20062	7562	9800		7162	7135	7944	7654	7082	6660
hsa-miR-92b-3p	56679	56085		6098	8510	13143	7791	10936	9280		2522	2413	3184	3311	3030	2921
hsa-let-7i-5p	4741	5176		6153	6734	3550	3128	5004	5179		34309	31210	19278	18343	18410	15844
hsa-miR-320a	1525	1553		6928	6594	7967	10042	6811	9426		14608	14321	26781	25923	17449	14913
hsa-let-7b-5p	1354	1395		4754	4563	3452	4111	1845	2568		21801	25102	22716	22410	21734	23257
hsa-miR-143-3p	28802	36520		5262	7419	3599	2155	5046	4472		13483	15344	7673	7396	9552	9653
hsa-miR-29a-3p	1310	1420		15408	15030	4445	6351	21447	26758		3568	3222	2478	2483	3343	3236
hsa-miR-191-5p	19224	19452		9044	9018	10174	9894	9234	10932		1549	1528	891	943	1471	1405
hsa-miR-92a-3p	14234	14417		2937	4044	2677	2162	5124	5457		10987	9487	8379	7909	8920	7912
hsa-miR-433	811	833		1776	2245	2596	1984	2725	2895		12861	11749	15622	15728	12525	11543
hsa-miR-30d-5p	7727	8074		4864	4343	1957	3267	3323	5500		8955	9076	8341	8086	6587	6553
hsa-miR-148a-3p	3450	3171		192	206	69	99	142	169		13446	14666	10137	9926	11983	11067
hsa-miR-10b-5p	29745	28331		2082	1850	2216	3131	862	1031		1473	1343	1117	1054	1591	1216
hsa-miR-323a-3p	741	721		1571	2115	3493	2762	3591	3518		8932	7858	10790	10410	9964	9185
hsa-miR-451a	1420	1401		22849	21481	1211	1119	4178	4840		4874	5077	743	834	1119	1201
hsa-miR-24-3p	1631	1718		5796	6427	3931	2535	5716	6839		5501	6185	6215	6349	5930	6360
hsa-miR-21-5p	2909	2907		1659	1456	453	685	1167	1734		11761	11829	9167	9278	8008	8052
hsa-miR-381-3p	2834	3021		861	1030	354	307	1632	1632		10041	10289	7067	7571	11359	11891
hsa-miR-132-3p	4233	4106		9075	9002	3020	4237	12278	17363		765	735	628	655	640	638
hsa-miR-328	1151	1008		1572	1659	1584	1846	2738	3222		7254	6874	9154	9326	9753	9852
hsa-miR-136-3p	1986	2065		7392	8883	6674	5441	9765	9993		2226	1837	1394	1310	1835	1485
hsa-miR-30a-5p	13147	14139		1662	1492	696	1067	1513	2742		4170	4169	3808	3644	3533	3314
hsa-miR-361-5p	772	705		6794	9741	13005	7569	9690	7840		354	300	300	328	287	277
hsa-miR-10a-5p	20287	19902		1628	1537	2188	2681	596	736		1395	1341	1052	999	1449	1280
hsa-miR-26a-5p	2318	2324		4801	5735	4364	3974	4009	4357		3712	3582	3010	3127	3134	2957
hsa-let-7g-5p	503	473		1260	1576	953	887	1993	2205		9177	8217	5204	5045	7341	6409
hsa-miR-432-5p	1659	1700		1089	1507	1241	1015	866	936		7113	6829	6341	6114	6440	5763
hsa-miR-219-2-3p	458	491		2780	3004	1879	1523	1876	2053		5668	5349	4109	3986	5180	4748
hsa-miR-3074-5p	1446	1563		2757	3672	3212	1552	2977	2762		3483	3622	3786	3796	3556	3609
hsa-miR-151a-5p	3822	4228		7015	6509	4215	5059	3487	4104		44	44	29	31	33	38
hsa-miR-423-3p	1432	1372		1519	1807	1250	1342	1500	1916		4095	3978	4023	3935	4758	4303
hsa-miR-146a-5p	3970	4133		7281	5761	2251	3399	1586	1919		1487	1365	792	786	733	667
hsa-miR-186-5p	3210	3054		5189	5925	4957	3640	3026	2634		998	859	501	499	533	466
hsa-miR-532-5p	256	243		721	658	296	425	554	855		6196	5776	4908	4632	5229	4631
hsa-miR-484	843	782		3199	3959	4288	4217	4657	6022		1065	906	831	878	1016	1028
hsa-miR-744-5p	2954	3220		281	357	200	124	252	234		3949	4225	4260	4129	4644	4784
hsa-miR-151a-3p	3389	3522		299	259	104	125	142	157		4518	4873	4254	4072	3320	3313
hsa-miR-410	8130	9720		816	1147	363	301	700	765		1644	1487	1797	1876	1487	1482
hsa-miR-221-3p	1030	948		2846	3028	1724	1894	3815	4814		2084	1802	1743	1800	1389	1314
hsa-miR-502-3p	576	469		4126	3606	4506	4100	4453	5194		580	501	541	502	530	448
hsa-miR-101-3p	420	458		723	751	398	358	1343	1718		5155	4757	3901	3528	3436	3034
hsa-miR-126-5p	4819	5043		2344	2354	760	1110	2508	3307		1225	1203	877	920	1028	1031
hsa-miR-2964a-5p	400	417		1287	1347	1228	1093	1221	1300		3128	3256	3223	3166	3621	3505
hsa-miR-656	260	260		1887	2495	2158	1923	5529	6008		1616	1352	916	889	1283	1294
hsa-let-7d-3p	2176	1620		1084	1091	848	898	859	713		3035	3038	1932	1859	3590	3501
hsa-miR-218-5p	327	365		432	572	149	122	995	1067		3697	3886	2659	2907	3437	3969
hsa-miR-185-5p	20	11		4299	3373	1242	1803	2818	4025		1254	1229	681	662	964	931
hsa-let-7a-5p	807	694		1014	929	647	888	651	874		3715	3467	2444	2301	2550	2253
hsa-let-7c	775	788		1221	1195	556	707	383	512		4345	4090	2077	1958	2460	2167
hsa-miR-335-5p	407	355		5256	4668	2078	3171	2407	3504		210	196	176	194	151	155
hsa-miR-139-5p	98	128		1093	1368	979	776	1824	2079		2068	2125	2244	2322	2417	2658
hsa-miR-885-5p	358	320		2054	2592	1909	1358	5335	5379		563	460	265	281	576	554
hsa-miR-330-3p	311	265		1928	1925	1162	1922	2255	3792		1247	1187	1396	1289	1351	1224
hsa-miR-16-5p	3408	3233		1858	1921	467	465	1192	1541		995	947	591	625	602	632
hsa-miR-340-5p	608	539		541	492	180	216	469	623		3694	3177	1629	1550	1875	1663
hsa-miR-501-3p	2021	1775		1080	1175	2483	1817	1682	1587		390	360	430	373	397	367
hsa-miR-320b	897	872		716	905	1801	980	854	715		850	921	1797	1806	1033	1029
hsa-miR-889	2430	2628		185	271	96	104	272	350		1980	1797	1077	1031	1533	1411
hsa-miR-25-3p	3016	3038		896	1115	712	530	788	739		970	846	606	584	583	516
hsa-miR-125b-1-3p	2291	2227		346	360	678	717	259	288		859	914	1716	1784	1206	1198
hsa-miR-138-5p	482	516		2548	1916	698	928	1401	1900		572	626	549	555	614	713
hsa-miR-27a-3p	403	444		685	1150	655	321	1035	1039		1684	1508	1212	1226	1311	1313
hsa-miR-204-5p	1809	1835		1655	1917	1039	822	1312	1316		520	525	266	272	282	316
hsa-miR-148b-3p	396	333		84	88	56	43	99	97		2921	2742	1558	1522	2006	1843
hsa-miR-543	18	33		129	126	81	94	70	82		2122	2209	1776	1737	2243	2320
hsa-miR-130a-3p	1608	1619		2074	1709	580	847	1392	1774		100	107	121	135	115	111
hsa-let-7f-5p	1298	1310		581	578	281	370	271	377		1735	1604	935	839	1078	927
hsa-miR-339-5p	64	65		1005	1276	1555	846	3215	3009		187	166	185	184	165	173
hsa-miR-140-3p	130	148		739	610	469	729	722	1120		1174	1195	1026	1001	1348	1349
hsa-miR-874	237	332		1381	1046	714	1188	1824	2474		161	163	516	481	210	197
hsa-miR-409-3p	659	661		400	418	568	626	201	223		1237	1244	1018	965	1383	1251
hsa-miR-222-3p	50	53		820	606	250	369	411	503		1107	1269	1497	1554	1108	1230
hsa-miR-23a-3p	108	100		423	569	359	195	1310	1208		910	868	811	841	890	870
hsa-miR-181d	587	602		457	377	160	236	193	262		994	1084	1184	1117	921	992
hsa-miR-421	880	757		954	1291	1543	936	926	855		182	182	146	150	154	126
hsa-miR-1224-5p	242	376		82	91	97	78	59	77		923	1078	1653	1499	1218	1176
hsa-miR-126-3p	123	146		674	864	427	268	604	602		1069	1193	652	662	662	679
hsa-miR-34c-5p	291	334		521	797	564	313	849	770		990	828	529	479	667	576
hsa-miR-329	63	56		467	388	316	532	374	618		790	697	1073	1157	876	793
hsa-miR-495-3p	7	10		1011	967	306	392	726	834		596	650	545	568	623	666
hsa-miR-30e-5p	571	828		649	660	232	208	560	770		685	676	485	504	458	473
hsa-miR-767-5p	586	522		710	756	409	493	861	1011		388	364	309	300	375	365
hsa-let-7e-5p	1006	1019		251	241	141	169	186	206		840	791	668	616	632	576
hsa-miR-125b-2-3p	262	284		496	660	1339	579	1017	737		334	320	364	351	280	271
hsa-miR-379-5p	6	7		45	29	17	26	22	18		1275	1385	1090	1005	1242	1068
hsa-miR-29c-3p	361	347		906	901	283	332	1575	1856		137	115	90	101	117	105
hsa-miR-339-3p	310	280		442	478	336	209	427	434		531	595	616	678	637	639
hsa-miR-28-3p	1311	1302		339	277	122	207	154	236		452	448	402	392	426	387
hsa-miR-873-3p	1669	1779		378	250	311	585	194	290		108	131	230	219	148	151
hsa-miR-1296	87	96		523	811	521	327	1639	1541		112	93	112	118	122	128
hsa-miR-30c-5p	21	33		619	613	312	286	1479	1680		191	192	183	192	196	179
hsa-miR-708-3p	65	113		88	82	44	36	71	101		800	906	993	952	942	956
hsa-miR-425-5p	378	377		834	643	235	381	612	636		228	226	222	231	176	207
hsa-miR-486-3p	1869	2190		187	175	1	33	1	68		278	277	67	59	83	80
hsa-miR-378a-3p	139	173		63	64	21	30	81	94		659	771	766	780	814	784
hsa-let-7d-5p	145	130		332	301	214	231	315	369		682	607	414	432	481	412
hsa-miR-122-5p	1	1		156	120	84	121	1	1		551	644	1317	1290	351	343
hsa-miR-107	649	877		289	364	219	119	636	628		227	192	170	184	170	173
hsa-miR-206	1	1		72	72	33	41	21	35		804	896	620	662	668	653
hsa-miR-132-5p	64	73		379	536	328	203	382	287		339	379	419	424	367	387
hsa-miR-760	27	32		37	43	32	53	32	28		451	502	1022	951	615	634
hsa-miR-129-2-3p	83	54		399	448	253	217	1224	1395		58	53	70	57	72	50
hsa-miR-29b-3p	17	12		663	713	273	290	1065	1048		65	57	46	39	56	56
hsa-miR-145-5p	20	19		514	634	500	314	1209	1035		16	19	25	25	14	16
hsa-miR-204-3p	14	7		129	122	152	151	113	154		327	351	808	855	500	524
hsa-miR-181c-5p	1006	1127		402	386	174	145	255	344		69	70	45	43	41	46
hsa-miR-105-5p	34	26		40	36	11	24	32	39		599	649	721	775	556	583
hsa-miR-19b-3p	148	103		802	644	132	226	560	697		188	171	94	102	132	98
hsa-miR-382-5p	6	11		179	143	96	142	67	120		555	557	619	550	543	481
hsa-miR-497-5p	88	97		617	751	194	210	830	1005		66	43	33	39	42	47
hsa-miR-212-5p	166	184		245	287	332	266	200	167		371	374	313	295	365	321
hsa-miR-149-5p	41	47		457	675	455	350	521	458		128	134	85	110	128	136
hsa-miR-199a-3p,hsa-miR-199b-3p	180	213		471	513	157	220	298	359		352	305	152	170	159	145
hsa-miR-411-5p	165	213		144	209	247	94	394	354		361	369	272	286	297	267
hsa-miR-330-5p	27	40		117	118	48	79	137	199		380	423	562	575	451	486
hsa-miR-363-3p	286	280		610	690	196	214	248	303		186	180	93	114	104	117
hsa-miR-383	82	77		633	672	474	333	241	262		187	181	99	89	92	86
hsa-miR-192-5p	454	491		141	173	364	341	158	126		218	225	194	181	176	170
hsa-miR-425-3p	26	17		383	526	658	319	600	460		53	52	55	63	45	61
hsa-miR-1246	3	6		80	66	237	91	316	182		191	214	557	550	358	440
hsa-miR-125a-3p	134	127		93	144	170	86	64	65		313	338	504	518	361	364
hsa-miR-487b	137	139		453	559	228	195	453	563		120	123	56	62	78	77
hsa-miR-885-3p	41	22		181	179	299	284	79	109		331	295	375	359	315	304
hsa-miR-22-5p	10	9		473	449	204	245	279	279		172	201	232	244	184	188
hsa-miR-139-3p	19	22		182	170	121	160	59	78		385	413	421	401	335	308
hsa-miR-378c	21	18		71	436	793	80	627	306		111	118	130	117	131	114
hsa-miR-3184-5p	69	87		65	92	146	97	116	90		354	353	336	339	447	406
hsa-miR-409-5p	98	110		306	377	531	355	430	379		53	52	57	56	61	56
hsa-let-7b-3p	37	37		141	378	447	143	619	492		100	84	92	118	99	101
hsa-miR-375	491	466		109	96	47	103	61	133		210	210	251	264	220	197
hsa-miR-144-3p	24	31		557	721	255	119	467	368		76	67	38	41	29	44
hsa-miR-2964a-3p	1	1		1405	1376	1	1	1	1		1	1	1	1	1	1
hsa-miR-99b-3p	23	28		79	92	112	62	125	138		374	375	341	338	357	349
hsa-miR-212-3p	537	561		166	238	273	133	447	303		16	12	19	19	15	15
hsa-miR-195-5p	340	425		340	352	121	163	262	360		82	76	59	64	55	50
hsa-miR-30b-5p	12	8		317	490	226	131	747	664		35	29	20	22	19	20
hsa-miR-145-3p	132	72		282	292	218	213	174	174		210	223	166	155	171	164
hsa-miR-30a-3p	229	266		44	47	24	27	50	44		356	362	227	225	327	279
hsa-miR-1298	52	43		77	84	49	46	64	92		385	372	314	320	293	264
hsa-miR-221-5p	23	28		590	389	214	356	188	268		70	61	39	33	51	40
hsa-miR-182-5p	822	796		108	107	69	53	46	44		77	89	28	33	36	34
hsa-miR-377-3p	14	31		405	403	68	82	500	323		109	104	61	64	81	80
hsa-miR-181a-2-3p	338	392		51	82	98	67	65	68		183	184	194	173	204	205
hsa-miR-191-3p	333	360		57	83	66	34	76	49		170	188	171	177	181	202
hsa-miR-140-5p	9	7		50	64	15	25	35	58		356	388	267	283	281	277
hsa-miR-676-3p	51	32		60	59	25	47	33	54		323	287	263	266	250	249
hsa-let-7i-3p	33	23		181	303	109	58	306	258		116	126	131	129	99	116
hsa-miR-134	22	22		73	79	63	55	78	74		248	277	270	265	222	215
hsa-miR-23b-3p	138	120		179	275	103	52	486	399		47	33	33	33	30	33
hsa-miR-320c	57	33		55	45	46	76	40	55		190	175	330	328	202	191
hsa-miR-377-5p	48	51		278	328	246	145	285	266		26	24	21	22	23	16
hsa-miR-15a-5p	499	520		92	80	30	20	163	201		22	24	17	13	14	17
hsa-miR-299-3p	39	32		62	54	24	25	54	100		268	239	189	191	244	187
hsa-miR-26a-1-3p	222	231		78	84	19	33	27	66		164	189	129	148	146	133
hsa-miR-346	24	14		167	237	240	207	205	238		64	45	41	41	68	74
hsa-miR-137	32	34		100	97	30	36	171	212		191	179	112	122	151	151
hsa-miR-584-5p	330	267		209	201	44	63	9	16		175	160	47	41	14	8
hsa-miR-450b-5p	159	124		76	88	67	82	105	150		139	104	102	85	115	89
hsa-miR-1343	67	43		94	86	40	62	60	50		197	181	112	122	170	176
hsa-miR-93-5p	130	124		138	137	31	46	88	105		167	142	71	65	123	89
hsa-miR-181a-3p	60	58		78	108	54	36	119	154		162	143	119	105	125	117
hsa-miR-136-5p	75	58		316	276	49	76	136	203		45	55	28	28	29	40
hsa-miR-384	12	13		161	249	226	94	340	274		5	6	3	5	4	3
hsa-miR-3529-3p	1	1		37	33	17	16	14	19		294	297	192	163	177	128
hsa-let-7f-2-3p	44	25		95	157	94	51	165	127		150	119	94	70	101	91
hsa-miR-652-3p	51	77		211	232	104	108	165	197		49	47	36	41	26	38
hsa-miR-582-5p	14	12		180	280	166	79	337	284		5	7	4	2	4	3
hsa-miR-370	22	20		79	88	85	76	35	54		146	137	147	142	120	131
hsa-miR-98-5p	91	101		90	95	35	50	56	39		190	165	77	84	105	101
hsa-miR-181c-3p	30	33		102	137	89	36	179	162		124	94	50	61	68	55
hsa-miR-660-5p	116	120		93	84	27	45	129	218		63	63	60	61	57	56
hsa-miR-150-5p	309	326		60	59	16	20	88	112		27	38	26	25	22	40
hsa-miR-628-3p	14	19		121	142	55	102	157	221		63	63	53	44	51	51
hsa-miR-26b-5p	26	39		100	105	27	29	74	84		169	153	71	76	102	96
hsa-miR-129-1-3p	18	28		157	158	60	73	228	278		31	26	24	24	23	22
hsa-miR-183-5p	104	138		70	75	66	65	50	62		99	107	68	59	90	84
hsa-miR-505-3p	13	13		220	265	113	121	136	162		7	9	7	11	10	11
hsa-miR-532-3p	20	8		97	136	94	55	300	263		14	17	16	16	10	18
hsa-miR-342-3p	166	149		122	134	56	52	153	136		9	10	8	10	7	9
hsa-miR-1264	4	13		97	152	39	32	271	247		42	27	13	17	31	28
hsa-miR-873-5p	137	102		47	62	60	23	88	71		76	58	69	63	73	78
hsa-miR-30e-3p	135	109		32	43	26	20	17	32		137	155	58	61	81	81
hsa-miR-7-1-3p	32	25		132	128	43	38	207	256		21	25	15	15	16	23
hsa-miR-365a-3p,hsa-miR-365b-3p	32	11		156	155	38	71	142	194		29	27	23	24	38	30
hsa-miR-411-3p	10	20		28	36	13	9	50	44		170	177	68	82	121	117
hsa-miR-98-3p	58	59		150	165	77	73	139	111		23	23	12	15	17	16
hsa-miR-323a-5p	17	9		34	36	57	59	35	35		87	88	107	103	144	126
hsa-miR-152	11	6		27	25	11	17	16	20		149	154	123	102	139	130
hsa-miR-153	255	271		66	99	21	11	39	43		25	38	14	15	10	17
hsa-miR-197-3p	48	20		105	152	52	44	188	195		24	22	13	11	12	10
hsa-miR-490-3p	19	18		38	42	25	13	48	49		121	116	98	99	86	91
hsa-miR-455-5p	7	12		44	57	21	27	116	131		78	77	58	58	80	79
hsa-miR-193b-3p	22	12		122	90	43	70	183	249		7	6	6	12	12	10
hsa-let-7f-1-3p	26	29		72	87	51	52	98	117		44	52	49	49	50	58
hsa-miR-20a-5p	7	5		33	36	7	18	30	59		179	164	57	70	82	83
hsa-miR-655	6	5		101	127	39	62	123	176		44	38	18	16	34	34
hsa-miR-200a-3p	8	9		23	29	19	19	42	27		120	130	86	83	99	112
hsa-miR-146b-5p	40	29		69	141	118	62	74	54		55	37	30	27	24	21
hsa-miR-21-3p	189	224		93	112	39	25	11	15		23	21	9	7	4	2
hsa-miR-1307-5p	111	140		31	39	35	20	74	45		43	39	35	36	38	31
hsa-let-7e-3p	33	27		29	58	31	15	79	46		90	83	52	43	62	64
hsa-miR-335-3p	58	47		12	25	24	13	56	47		91	95	47	42	68	69
hsa-miR-1	1	1		53	59	22	23	53	68		123	99	45	41	54	48
hsa-miR-1197	24	39		44	66	28	29	76	112		61	47	28	33	48	49
hsa-miR-500a-3p	25	25		116	71	66	77	73	96		19	21	21	20	27	18
hsa-miR-96-5p	38	33		250	192	30	51	26	23		4	3	1	1	2	1
hsa-miR-106b-3p	47	48		44	53	25	26	19	23		89	80	41	50	50	45
hsa-miR-199a-5p	6	16		88	106	41	28	27	44		88	78	27	27	32	24
hsa-miR-935	24	13		43	64	37	26	107	126		27	35	25	27	32	32
hsa-miR-326	6	10		38	55	25	20	71	91		42	40	55	55	52	50
hsa-miR-154-3p	17	14		83	82	25	43	92	163		22	19	10	10	15	14
hsa-miR-23b-5p	1	1		66	47	47	82	8	19		46	46	56	48	50	48
hsa-miR-135a-5p	3	1		111	108	15	25	73	110		29	20	23	14	16	15
hsa-miR-28-5p	22	43		96	68	25	41	61	59		28	30	19	19	21	26
hsa-miR-185-3p	6	14		29	34	19	11	33	32		82	69	57	55	54	52
hsa-miR-19a-3p	27	25		104	79	18	19	53	66		39	37	22	21	19	16
hsa-miR-424-5p	17	7		101	101	23	31	80	118		14	12	8	10	12	9
hsa-miR-3065-5p	1	1		521	1	1	1	1	1		1	1	1	1	1	1
hsa-miR-15b-5p	18	29		59	79	19	12	149	126		10	14	4	3	4	6
hsa-miR-450a-5p	3	5		97	67	19	28	22	44		66	59	23	25	38	33
hsa-miR-490-5p	46	35		63	84	48	27	46	64		14	19	23	25	14	21
hsa-miR-32-5p	24	21		27	50	15	8	15	30		61	57	56	57	49	55
hsa-miR-210	37	44		35	37	18	16	33	37		47	43	46	35	41	43
hsa-miR-1912	4	3		134	87	55	72	58	74		3	4	4	5	3	3
hsa-miR-30d-3p	55	67		30	44	18	15	31	29		52	41	37	32	30	28
hsa-miR-337-5p	5	5		76	72	49	58	70	73		11	15	17	15	13	15
hsa-miR-431-3p	70	82		35	30	29	25	45	41		18	14	29	28	18	18
hsa-miR-744-3p	18	8		46	74	30	29	80	88		17	20	11	14	22	22
hsa-miR-195-3p	19	19		7	9	8	8	6	7		68	68	65	69	61	64
hsa-miR-130b-3p	109	128		37	46	19	11	19	29		15	14	8	16	9	12
hsa-miR-142-5p	79	95		44	70	12	10	37	19		29	37	10	9	9	11
hsa-miR-154-5p	30	22		21	19	15	13	71	90		25	22	34	47	26	27
hsa-miR-3168	5	1		110	6	31	1	28	22		25	20	24	41	53	83
hsa-miR-499a-5p	1	1		10	7	7	8	4	4		78	79	57	65	62	65
hsa-miR-127-5p	22	10		16	18	7	9	12	30		61	52	52	65	50	40
hsa-miR-34c-3p	22	13		53	49	28	48	48	78		11	14	17	19	15	11
hsa-miR-324-5p	7	9		72	63	30	33	67	98		8	6	9	6	5	8
hsa-miR-106b-5p	7	10		71	57	11	11	74	74		19	24	10	11	18	15
hsa-miR-758-3p	1	1		39	53	38	15	87	51		28	23	18	18	25	11
hsa-miR-1251	23	12		43	53	21	23	58	47		15	19	20	24	18	25
hsa-miR-320d	4	4		46	29	39	45	25	40		16	16	47	37	29	23
hsa-miR-193b-5p	6	13		8	11	10	19	6	9		37	34	75	77	42	40
hsa-miR-33a-5p	9	10		43	50	23	15	68	64		21	19	16	19	15	15
hsa-miR-148a-5p	33	27		32	24	14	10	28	16		35	40	24	28	38	34
hsa-miR-708-5p	11	6		39	43	9	18	32	47		36	33	21	32	24	29
hsa-miR-203a	8	1		10	10	1	7	8	13		57	48	47	51	56	59
hsa-miR-592	20	19		15	18	8	13	32	34		48	40	29	33	32	31
hsa-miR-361-3p	7	7		9	10	5	6	6	6		76	71	36	34	41	37
hsa-miR-1306-5p	9	12		27	46	28	10	77	97		7	10	4	6	6	6
hsa-miR-431-5p	94	98		15	20	18	8	19	20		6	9	10	8	7	11
hsa-let-7a-3p	5	6		28	27	31	22	51	30		28	26	25	20	22	21
hsa-miR-541-5p	17	12		26	34	60	34	29	34		13	14	16	18	15	14
hsa-miR-378d	3	6		6	3	1	3	1	15		38	45	58	52	54	50
hsa-miR-505-5p	6	1		3	1	3	1	3	1		65	58	60	56	37	40
hsa-miR-424-3p	19	14		7	15	5	11	12	15		52	51	33	30	32	38
hsa-miR-2113	21	20		14	17	24	13	13	15		29	36	28	30	28	35
hsa-miR-376a-3p	6	5		18	26	6	4	49	58		33	34	8	13	35	28
hsa-miR-193a-5p	1	1		18	15	21	20	32	27		25	28	40	37	25	32
hsa-miR-26b-3p	23	27		56	62	41	28	25	30		6	6	2	4	5	5
hsa-miR-223-3p	27	24		62	95	5	5	16	22		15	22	4	5	3	4
hsa-miR-654-3p	13	47		36	49	21	15	1	5		48	48	10	11	2	3
hsa-miR-216b	4	6		26	23	5	13	19	19		34	36	30	26	25	29
hsa-miR-345-5p	57	35		56	77	18	15	11	5		6	8	4	1	1	1
hsa-miR-187-3p	11	17		15	22	15	11	21	18		25	26	27	27	23	29
hsa-miR-542-3p	3	3		8	9	3	4	8	11		49	48	46	39	31	23
hsa-miR-124-5p	1	4		21	19	11	15	25	38		29	22	28	31	22	17
hsa-miR-337-3p	5	6		22	34	11	14	23	17		21	24	28	32	17	29
hsa-miR-574-3p	10	10		23	29	17	10	67	50		10	7	7	15	10	10
hsa-miR-422a	9	1		11	18	17	8	13	15		26	29	28	25	29	29
hsa-miR-143-5p	1	1		35	21	9	14	19	31		23	25	17	10	19	22
hsa-miR-876-5p	7	4		39	32	19	9	51	56		4	5	3	5	6	6
hsa-miR-629-5p	5	12		17	26	7	4	1	5		55	63	8	13	14	14
hsa-miR-432-3p	3	7		41	50	27	19	51	32		4	1	3	3	1	1
hsa-miR-1911-5p	19	13		54	39	17	23	14	28		6	8	5	4	6	5
hsa-miR-199b-5p	5	5		32	43	17	18	21	28		20	17	7	9	10	7
hsa-miR-155-5p	13	14		5	4	2	2	6	8		39	26	23	39	33	21
hsa-miR-138-2-3p	15	14		17	15	4	7	18	22		21	20	20	18	17	17
hsa-miR-17-5p	13	6		22	20	3	4	7	12		35	31	9	16	21	17
hsa-miR-34a-5p	26	21		10	13	4	4	18	16		18	19	14	17	18	13
hsa-miR-194-5p	3	4		4	8	7	25	1	3		28	28	27	29	16	24
hsa-miR-15b-3p	4	3		39	37	8	5	14	19		21	18	5	11	10	8
hsa-miR-758-5p	6	5		23	27	32	14	37	46		2	2	2	2	1	2
hsa-miR-138-1-3p	26	29		11	10	3	7	18	25		11	14	10	10	10	12
hsa-miR-876-3p	7	5		16	27	9	7	37	15		17	14	9	13	12	8
hsa-miR-449a	34	26		11	13	2	4	19	14		16	21	4	13	8	10
hsa-miR-615-3p	7	7		5	12	15	5	6	5		20	22	22	18	24	23
hsa-miR-539-5p	9	4		17	40	5	5	20	26		17	8	12	13	6	8
hsa-miR-671-3p	32	38		5	8	9	3	4	8		13	12	12	14	17	15
hsa-miR-133a	5	4		33	33	1	1	46	45		5	3	5	4	1	3
hsa-miR-188-5p	1	1		11	13	4	8	16	37		14	15	15	19	18	16
hsa-miR-29c-5p	3	4		18	35	9	7	25	23		13	11	9	13	10	8
hsa-miR-3074-3p	1	1		12	10	6	3	15	13		22	26	17	19	17	22
hsa-miR-301a-3p	76	68		4	7	4	1	6	4		2	3	3	1	1	2
hsa-miR-381-5p	4	6		31	32	11	18	19	39		3	2	6	5	4	1
hsa-miR-130b-5p	6	12		7	12	11	3	5	6		20	25	13	15	21	22
hsa-miR-331-5p	4	19		13	19	18	15	21	15		11	9	9	11	8	6
hsa-miR-1307-3p	1	12		8	4	1	4	4	3		20	21	23	30	22	23
hsa-miR-378a-5p	6	1		13	19	11	10	7	17		18	15	12	18	13	13
hsa-miR-324-3p	7	5		20	25	12	16	22	18		7	6	5	6	9	9
hsa-miR-323b-3p	16	11		10	9	3	6	1	1		42	33	12	10	5	6
hsa-miR-92b-5p	1	3		5	6	5	12	1	1		19	20	25	22	18	17
hsa-miR-99a-3p	11	13		14	14	7	6	36	26		3	7	1	4	3	3
hsa-miR-382-3p	3	3		11	9	9	9	22	23		13	12	9	6	11	7
hsa-miR-215	6	7		5	9	58	41	1	1		5	5	1	1	1	1
hsa-miR-299-5p	3	3		5	7	4	4	12	12		15	14	16	14	17	14
hsa-miR-4448	4	3		1	4	3	1	25	31		7	11	9	7	12	13
hsa-miR-24-2-5p	9	6		4	6	5	1	11	4		11	14	9	14	18	13
hsa-miR-3613-3p	1	1		8	13	7	4	45	32		3	2	1	2	3	3
hsa-miR-16-2-3p	6	8		5	4	1	1	1	1		36	33	7	7	7	6
hsa-miR-216a-5p	4	4		24	16	5	6	7	16		7	8	4	6	8	6
hsa-miR-301a-5p	1	3		3	6	9	4	11	11		13	12	9	13	9	17
hsa-miR-30c-2-3p	25	11		3	4	3	6	6	1		13	11	7	9	11	9
hsa-miR-1260b	13	16		18	17	7	1	19	13		4	4	1	1	1	2
hsa-miR-379-3p	19	13		5	6	4	2	7	13		10	10	7	7	4	9
hsa-miR-214-3p	1	1		12	15	9	12	16	28		1	2	4	4	4	4
hsa-miR-10a-3p	4	5		5	4	5	4	5	4		14	12	13	13	11	13
hsa-miR-487a	13	9		17	13	2	2	19	11		7	6	1	4	2	3
hsa-miR-187-5p	7	7		7	5	21	13	6	12		3	3	9	9	3	3
hsa-miR-200b-3p	1	1		7	6	3	4	3	6		14	17	12	18	8	8
hsa-miR-181b-3p	5	3		11	5	3	2	3	6		11	13	9	9	13	13
hsa-miR-496	9	4		13	22	4	8	18	22		1	1	1	1	1	1
hsa-miR-144-5p	11	15		9	13	3	4	4	5		7	13	3	5	6	4
hsa-miR-455-3p	1	1		15	21	8	4	26	20		1	1	1	1	1	1
hsa-miR-4454	5	4		10	5	5	10	29	23		1	1	1	1	1	1
hsa-miR-1290	1	1		5	4	5	6	8	5		11	9	15	16	6	2
hsa-miR-135b-5p	1	1		13	8	5	4	4	10		14	7	5	8	8	6
hsa-miR-184	10	18		4	3	2	4	1	3		8	8	7	12	6	7
hsa-miR-574-5p	1	4		7	7	4	2	1	6		16	12	9	8	6	10
hsa-miR-628-5p	5	7		3	4	1	1	1	3		14	15	9	11	9	10
hsa-miR-941	25	25		5	4	1	1	1	1		7	8	5	5	3	2
hsa-miR-1180	1	4		10	8	5	3	1	3		17	18	5	4	5	6
hsa-miR-4492	1	13		3	7	15	4	18	8		2	3	5	3	2	5
hsa-miR-485-3p	4	3		5	4	5	4	5	6		10	8	6	5	10	11
hsa-miR-217	1	1		6	3	3	2	3	1		11	14	9	8	12	10
hsa-miR-203b-5p	1	1		1	1	1	1	1	1		1	13	23	1	17	20
hsa-miR-223-5p	3	6		3	2	1	1	1	1		24	28	3	2	6	2
hsa-miR-589-5p	14	13		12	9	3	3	1	3		6	6	4	4	2	3
hsa-let-7a-2-3p	1	6		3	6	4	4	6	6		9	9	4	6	11	6
hsa-let-7g-3p	11	19		5	3	3	3	7	6		5	3	3	4	3	4
hsa-miR-362-3p	1	1		17	12	4	5	13	19		1	1	1	1	1	1
hsa-miR-10b-3p	1	3		12	9	6	9	3	3		6	4	8	5	4	4
hsa-miR-503-5p	1	1		9	7	5	4	4	11		8	7	6	5	4	5
hsa-miR-103a-2-5p	1	1		16	10	6	6	12	18		1	1	1	1	1	1
hsa-miR-539-3p	4	3		8	4	3	6	3	5		11	9	5	4	6	5
hsa-miR-452-5p	1	1		6	8	5	5	6	4		6	7	4	8	7	5
hsa-miR-665	1	4		10	7	9	6	7	18		1	2	1	1	2	4
hsa-miR-20b-5p	1	3		3	4	1	1	4	8		11	12	8	4	8	4
hsa-miR-338-5p	3	1		8	5	2	1	1	1		20	19	3	3	3	2
hsa-miR-483-5p	1	1		4	5	1	3	1	1		12	14	10	7	5	5
hsa-miR-500a-5p	1	1		14	12	10	5	13	7		1	2	1	1	1	1
hsa-miR-6131	1	1		1	1	1	1	1	1		7	8	14	12	8	11
hsa-miR-1247-5p	19	11		3	4	4	3	3	9		2	3	3	1	1	1
hsa-miR-31-5p	1	1		6	11	4	4	20	13		2	1	1	1	1	1
hsa-miR-2110	1	6		7	8	2	2	1	1		9	12	4	4	4	4
hsa-miR-3613-5p	1	1		1	1	1	1	1	1		18	13	6	6	6	8
hsa-miR-3615	5	5		9	11	1	1	1	3		12	9	1	2	3	2
hsa-miR-200c-3p	1	1		2	2	1	3	1	1		10	11	7	10	7	6
hsa-miR-3120-5p	1	3		6	4	7	4	7	8		3	5	4	4	3	4
hsa-miR-625-3p	1	4		5	6	3	1	1	1		13	14	5	5	3	1
hsa-miR-362-5p	3	3		12	10	3	6	9	10		1	1	1	1	1	1
hsa-miR-1249	1	1		9	12	4	4	8	7		2	3	4	1	2	2
hsa-miR-551b-3p	6	1		9	5	3	2	9	14		2	2	1	2	2	2
hsa-miR-142-3p	1	1		3	4	1	4	1	1		11	10	9	7	3	3
hsa-miR-374a-5p	9	13		3	1	1	2	1	4		6	6	1	4	3	4
hsa-miR-4497	1	1		3	2	3	3	4	4		4	4	12	7	5	5
hsa-miR-105-3p	4	3		4	5	3	1	1	1		7	7	6	3	5	7
hsa-miR-33a-3p	1	1		7	8	5	1	16	12		1	1	1	1	1	1
hsa-miR-501-5p	1	1		13	11	2	5	10	8		1	1	1	1	1	1
hsa-miR-200b-5p	1	1		4	4	1	2	1	4		5	6	6	5	8	6
hsa-miR-342-5p	6	6		1	5	1	1	1	1		9	9	1	4	3	5
hsa-miR-218-2-3p	1	3		3	4	1	1	3	6		6	4	4	3	8	5
hsa-miR-769-5p	4	3		10	10	3	2	1	1		6	7	1	1	1	1
hsa-miR-141-3p	8	20		5	4	3	2	1	1		1	1	1	1	1	1
hsa-miR-30c-1-3p	10	8		1	4	2	1	1	3		4	4	1	2	4	5
hsa-miR-106a-5p	1	1		4	4	1	2	9	8		4	4	3	3	2	3
hsa-miR-4446-3p	6	13		4	2	1	1	1	1		8	7	1	2	1	1
hsa-miR-150-3p	15	12		2	2	1	1	1	1		4	2	1	2	2	2
hsa-miR-1908	1	1		5	4	1	2	1	1		8	11	6	4	2	1
hsa-miR-34b-3p	1	1		4	5	2	2	6	7		7	3	1	3	2	2
hsa-miR-654-5p	10	12		2	2	1	1	1	1		6	5	2	1	1	1
hsa-miR-92a-1-5p	6	1		5	8	3	4	1	6		1	1	1	2	4	3
hsa-miR-340-3p	1	1		1	2	2	1	1	1		4	9	4	5	7	5
hsa-miR-1277-5p	4	5		1	1	1	1	1	1		6	8	4	3	3	4
hsa-miR-26a-2-3p	4	1		1	7	4	1	1	4		5	4	4	3	1	3
hsa-miR-27b-5p	7	1		5	3	1	2	1	3		5	5	2	2	3	3
hsa-miR-3202	1	1		1	1	6	8	1	1		1	1	11	8	1	1
hsa-miR-378g	1	1		1	2	1	1	1	1		5	5	7	5	6	6
hsa-miR-1285-3p	1	1		10	7	1	1	1	1		7	6	1	1	3	1
hsa-miR-135a-3p	1	8		1	1	3	1	1	1		5	5	3	5	4	2
hsa-miR-15a-3p	1	1		7	3	3	3	11	6		1	1	1	1	1	1
hsa-miR-34a-3p	1	1		4	8	4	4	6	6		1	1	1	1	1	1
hsa-miR-376a-5p	1	1		9	8	1	1	6	1		3	2	1	2	3	1
hsa-miR-93-3p	1	1		3	6	5	3	6	9		1	1	1	1	1	1
hsa-miR-101-5p	1	1		6	6	3	3	9	4		1	1	1	1	1	1
hsa-miR-188-3p	1	1		5	4	3	5	9	4		2	1	1	1	1	1
hsa-miR-214-5p	3	1		2	4	1	1	1	3		5	5	4	3	3	3
hsa-miR-3064-5p	1	3		1	4	1	1	4	1		3	3	4	4	4	5
hsa-miR-4792	1	3		1	1	4	1	1	1		2	4	6	6	3	5
hsa-miR-664a-5p	1	1		9	5	1	2	1	1		8	6	1	1	1	1
hsa-miR-4732-5p	6	3		4	3	1	1	1	1		6	6	1	1	3	1
hsa-miR-615-5p	18	8		1	1	1	1	1	1		1	1	1	1	1	1
hsa-miR-365a-5p	1	1		2	1	1	1	3	1		5	4	4	4	3	5
hsa-miR-1224-3p	1	3		2	2	2	1	3	7		3	3	1	1	3	3
hsa-miR-450a-3p	1	1		3	3	3	1	4	6		4	3	1	1	2	2
hsa-miR-6087	1	1		1	3	10	4	3	6		1	1	1	1	1	1
hsa-miR-1247-3p	1	4		1	2	2	1	1	1		3	3	4	4	3	4
hsa-miR-1261	3	3		1	3	3	2	3	4		3	3	3	1	1	1
hsa-miR-17-3p	5	5		1	2	1	1	7	1		3	2	1	2	2	1
hsa-miR-331-3p	1	1		4	5	2	1	5	9		1	1	1	1	1	1
hsa-miR-448	3	1		3	3	3	3	1	1		4	2	1	4	2	3
hsa-miR-548e	4	4		3	5	1	1	1	3		4	4	1	1	1	1
hsa-miR-1271-5p	14	3		3	1	1	2	1	1		1	2	1	1	1	1
hsa-miR-550a-5p	1	3		5	5	3	2	1	1		4	4	1	1	1	1
hsa-miR-551b-5p	1	1		1	2	1	1	1	1		5	4	4	6	3	2
hsa-miR-1304-3p	5	4		2	2	1	1	3	1		5	4	1	1	1	1
hsa-miR-18a-3p	1	1		4	4	1	3	4	1		2	4	2	1	1	3
hsa-miR-29b-2-5p	1	1		3	3	1	2	7	4		2	3	1	2	1	1
hsa-miR-3591-5p	1	1		1	1	1	1	1	1		2	3	5	5	5	4
hsa-miR-576-3p	1	1		3	2	3	1	1	1		6	5	4	1	2	1
hsa-miR-190b	4	1		4	4	3	3	1	3		1	1	2	2	1	1
hsa-miR-200a-5p	1	1		1	1	2	2	3	1		3	6	3	3	2	2
hsa-miR-205-5p	1	1		3	2	1	3	6	8		1	1	1	1	1	1
hsa-miR-325	4	1		2	3	1	1	1	4		4	2	1	3	1	3
hsa-miR-4429	1	1		2	1	1	1	1	1		2	3	4	4	4	3
hsa-miR-541-3p	1	5		2	2	4	1	1	4		1	2	1	1	2	2
hsa-miR-208b	1	5		2	3	1	1	1	5		2	2	1	2	1	1
hsa-miR-485-5p	1	3		1	3	1	1	1	1		5	6	1	2	1	1
hsa-miR-5189	10	1		1	2	3	1	1	1		2	2	1	1	1	1
hsa-miR-18a-5p	1	3		2	5	2	2	1	1		3	2	1	2	1	1
hsa-miR-369-3p	5	1		4	3	1	1	1	1		3	3	1	1	1	1
hsa-miR-1301	1	1		3	3	3	1	1	1		4	3	1	2	1	1
hsa-miR-30b-3p	1	1		1	1	1	1	1	1		3	4	2	2	3	4
hsa-miR-493-5p	3	1		3	2	1	1	1	1		4	5	1	1	1	1
hsa-miR-2355-3p	1	1		4	3	1	2	1	1		3	4	1	1	1	1
hsa-miR-24-1-5p	1	1		3	4	1	2	1	6		1	1	1	1	1	1
hsa-miR-3177-3p	3	1		3	2	1	1	1	1		4	3	1	2	1	1
hsa-miR-3661	3	3		1	2	1	2	1	1		2	3	1	2	1	2
hsa-miR-376c-3p	6	1		3	2	1	1	1	1		2	3	1	1	1	1
hsa-miR-95	1	1		1	1	3	1	1	1		1	2	4	3	4	1
hsa-miR-146b-3p	1	3		3	1	2	1	1	1		2	3	2	1	2	1
hsa-miR-1911-3p	1	1		2	2	1	2	3	6		1	1	1	1	1	1
hsa-miR-34b-5p	1	3		1	1	1	1	1	1		5	3	1	2	2	1
hsa-miR-4732-3p	4	7		1	2	1	1	1	1		1	1	1	1	1	1
hsa-miR-514a-3p	3	1		1	3	1	1	1	1		2	3	1	2	2	2
hsa-miR-3679-5p	1	4		1	1	1	1	1	1		2	3	1	4	1	1
hsa-miR-374a-3p	1	1		3	2	3	1	1	1		2	3	1	2	1	1
hsa-miR-4508	1	1		1	1	1	1	1	1		1	3	4	2	3	2
hsa-miR-651	1	1		1	1	1	1	1	1		5	4	1	2	1	2
hsa-miR-1273g-3p	3	1		1	1	1	1	6	1		1	2	1	1	1	1
hsa-miR-216a-3p	1	1		1	1	1	1	1	1		1	2	3	2	5	1
hsa-miR-4286	1	1		3	3	3	1	3	1		1	1	1	1	1	1
hsa-miR-4433-3p	5	1		1	2	1	1	1	1		2	3	1	1	1	1
hsa-miR-4485	1	1		2	2	1	2	4	3		1	1	1	1	1	1
hsa-miR-548o-3p	1	3		1	2	1	1	1	1		3	4	1	1	1	1
hsa-miR-671-5p	1	1		2	2	1	2	1	4		2	1	1	1	1	2
hsa-miR-1185-1-3p	1	1		1	1	1	1	1	1		5	4	1	1	1	1
hsa-miR-193a-3p	1	1		1	2	1	1	5	1		1	1	1	1	3	1
hsa-miR-493-3p	1	1		4	1	1	1	1	1		1	5	1	1	1	1
hsa-miR-542-5p	1	1		1	1	1	1	5	4		1	1	1	1	1	1
hsa-miR-576-5p	4	1		2	3	1	1	1	1		2	1	1	1	1	1
hsa-miR-598	1	1		3	2	1	1	1	1		3	3	1	1	1	1
hsa-miR-1291	3	1		1	2	3	1	1	1		1	1	1	1	2	1
hsa-miR-2115-3p	6	1		1	1	1	1	1	1		2	1	1	1	1	1
hsa-miR-23a-5p	1	1		1	1	1	1	1	1		2	2	3	2	2	1
hsa-miR-25-5p	1	1		1	1	1	1	1	1		2	2	1	3	2	2
hsa-miR-376b-3p	1	1		4	1	1	1	1	1		3	1	2	1	1	1
hsa-miR-4433-5p	1	1		3	2	1	1	1	1		3	2	1	1	1	1
hsa-miR-4443	1	1		1	1	1	1	4	1		1	1	3	2	1	1
hsa-miR-4662a-5p	3	1		2	2	2	1	1	1		2	1	1	1	1	1
hsa-miR-4785	1	1		1	1	1	1	6	1		1	1	1	1	2	1
hsa-miR-548h-3p,hsa-miR-548z	1	1		3	4	1	1	1	1		1	2	1	1	1	1
hsa-miR-1292-5p	1	1		3	1	1	1	1	4		1	1	1	1	1	1
hsa-miR-222-5p	3	1		1	1	3	1	1	1		1	2	1	1	1	1
hsa-miR-27a-5p	1	1		1	1	1	1	1	1		2	3	3	1	1	1
hsa-miR-32-3p	1	1		1	2	1	1	1	3		1	2	1	1	1	2
hsa-miR-3200-3p	1	1		4	3	1	1	1	1		1	1	1	1	1	1
hsa-miR-3605-5p	4	3		1	1	1	1	1	1		1	1	1	1	1	1
hsa-miR-369-5p	1	1		3	4	1	1	1	1		1	1	1	1	1	1
hsa-miR-494	1	1		2	4	2	1	1	1		1	1	1	1	1	1
hsa-miR-504	1	1		1	1	1	1	5	1		1	1	1	2	1	1
hsa-miR-660-3p	3	1		1	3	1	1	1	1		2	1	1	1	1	1
hsa-miR-664a-3p	1	5		2	1	1	1	1	1		1	1	1	1	1	1
hsa-miR-1225-5p	1	1		2	2	1	1	1	3		1	1	1	1	1	1
hsa-miR-1287	1	1		1	1	1	1	1	1		2	2	1	3	1	1
hsa-miR-1293	1	1		1	1	1	1	1	1		1	2	1	1	3	2
hsa-miR-186-3p	1	1		3	1	1	1	3	1		1	1	1	1	1	1
hsa-miR-3143	1	1		2	1	1	1	1	1		2	2	1	1	2	1
hsa-miR-3158-3p	1	4		1	1	1	1	1	1		1	2	1	1	1	1
hsa-miR-33b-5p	1	5		1	1	1	1	1	1		1	1	1	1	1	1
hsa-miR-374b-3p	1	3		1	1	1	1	1	1		1	3	1	1	1	1
hsa-miR-454-5p	1	1		1	1	1	1	1	1		3	3	1	1	1	1
hsa-miR-5010-5p	3	3		1	1	1	1	1	1		1	1	1	1	1	1
hsa-miR-582-3p	1	1		3	1	1	1	1	1		2	2	1	1	1	1
hsa-miR-652-5p	1	1		3	2	1	1	1	1		1	1	1	1	1	2
hsa-miR-942	4	1		1	2	1	1	1	1		1	1	1	1	1	1
hsa-miR-1228-5p	1	1		1	1	1	1	1	1		1	3	1	1	2	1
hsa-miR-149-3p	1	1		1	1	1	1	1	1		2	2	1	1	2	1
hsa-miR-16-1-3p	1	4		1	1	1	1	1	1		1	1	1	1	1	1
hsa-miR-183-3p	1	3		1	2	1	1	1	1		1	1	1	1	1	1
hsa-miR-190a	3	1		1	2	1	1	1	1		1	1	1	1	1	1
hsa-miR-197-5p	4	1		1	1	1	1	1	1		1	1	1	1	1	1
hsa-miR-224-5p	1	1		1	1	1	1	1	1		1	1	1	1	4	1
hsa-miR-301b	1	4		1	1	1	1	1	1		1	1	1	1	1	1
hsa-miR-3121-3p	4	1		1	1	1	1	1	1		1	1	1	1	1	1
hsa-miR-3180-3p	1	1		1	1	1	1	1	1		2	1	2	2	1	1
hsa-miR-378e	1	1		1	1	1	1	1	1		1	1	2	1	3	1
hsa-miR-378f	1	1		1	1	1	1	1	1		1	1	3	1	2	1
hsa-miR-429	1	1		1	1	1	1	1	1		1	1	3	1	2	1
hsa-miR-4657	1	1		1	1	1	1	1	1		2	2	1	1	2	1
hsa-miR-5100	1	1		2	2	1	1	1	1		1	1	2	1	1	1
hsa-miR-548k	1	1		3	1	1	1	1	1		2	1	1	1	1	1
hsa-miR-618	1	1		2	2	1	1	1	1		1	2	1	1	1	1
hsa-miR-766-3p	1	1		3	2	1	1	1	1		1	1	1	1	1	1
hsa-miR-1284	1	1		1	1	1	1	1	1		2	2	1	1	1	1
hsa-miR-1537	1	3		1	1	1	1	1	1		1	1	1	1	1	1
hsa-miR-3199	1	3		1	1	1	1	1	1		1	1	1	1	1	1
hsa-miR-3614-5p	1	3		1	1	1	1	1	1		1	1	1	1	1	1
hsa-miR-3620-5p	1	1		1	1	3	1	1	1		1	1	1	1	1	1
hsa-miR-363-5p	1	1		1	1	1	1	1	1		1	2	1	1	2	1
hsa-miR-3653	1	1		1	1	1	1	1	1		1	1	1	1	2	2
hsa-miR-3691-5p	3	1		1	1	1	1	1	1		1	1	1	1	1	1
hsa-miR-3907	1	3		1	1	1	1	1	1		1	1	1	1	1	1
hsa-miR-3912	1	1		1	2	1	1	1	1		2	1	1	1	1	1
hsa-miR-3928	1	1		1	2	1	1	1	1		1	2	1	1	1	1
hsa-miR-4482-3p	3	1		1	1	1	1	1	1		1	1	1	1	1	1
hsa-miR-454-3p	1	3		1	1	1	1	1	1		1	1	1	1	1	1
hsa-miR-4644	1	1		1	1	1	1	1	3		1	1	1	1	1	1
hsa-miR-491-3p	1	1		2	2	1	1	1	1		1	1	1	1	1	1
hsa-miR-5008-3p	1	1		1	1	3	1	1	1		1	1	1	1	1	1
hsa-miR-5190	3	1		1	1	1	1	1	1		1	1	1	1	1	1
hsa-miR-548t-3p,hsa-miR-548aa	1	1		3	1	1	1	1	1		1	1	1	1	1	1
hsa-miR-6509-5p	1	3		1	1	1	1	1	1		1	1	1	1	1	1
hsa-miR-766-5p	1	1		1	1	1	1	1	1		2	2	1	1	1	1
hsa-miR-122-3p	1	1		1	1	1	2	1	1		1	1	1	1	1	1
hsa-miR-1234-5p	1	1		1	1	1	1	1	1		1	2	1	1	1	1
hsa-miR-1273c	1	1		1	1	1	1	1	1		1	1	1	1	2	1
hsa-miR-1277-3p	1	1		1	1	1	1	1	1		1	2	1	1	1	1
hsa-miR-1278	1	1		1	1	1	1	1	1		1	2	1	1	1	1
hsa-miR-1294	1	1		1	1	1	1	1	1		2	1	1	1	1	1
hsa-miR-135b-3p	1	1		1	1	1	1	1	1		1	1	1	1	1	2
hsa-miR-146a-3p	1	1		2	1	1	1	1	1		1	1	1	1	1	1
hsa-miR-147b	1	1		1	1	1	1	1	1		1	2	1	1	1	1
hsa-miR-148b-5p	1	1		1	1	1	1	1	1		2	1	1	1	1	1
hsa-miR-182-3p	1	1		1	2	1	1	1	1		1	1	1	1	1	1
hsa-miR-196b-5p	1	1		1	2	1	1	1	1		1	1	1	1	1	1
hsa-miR-203b-3p	1	1		1	1	1	1	1	1		2	1	1	1	1	1
hsa-miR-2277-5p	1	1		1	2	1	1	1	1		1	1	1	1	1	1
hsa-miR-296-3p	1	1		1	1	1	1	1	1		2	1	1	1	1	1
hsa-miR-302b-3p	1	1		1	1	1	2	1	1		1	1	1	1	1	1
hsa-miR-31-3p	1	1		1	2	1	1	1	1		1	1	1	1	1	1
hsa-miR-3161	1	1		1	1	1	2	1	1		1	1	1	1	1	1
hsa-miR-3607-3p	1	1		1	1	1	1	1	1		1	1	1	1	1	2
hsa-miR-3682-3p	1	1		1	1	1	1	1	1		2	1	1	1	1	1
hsa-miR-376b-5p	1	1		1	2	1	1	1	1		1	1	1	1	1	1
hsa-miR-3909	1	1		1	2	1	1	1	1		1	1	1	1	1	1
hsa-miR-3939	1	1		1	1	1	2	1	1		1	1	1	1	1	1
hsa-miR-3972	1	1		1	1	1	1	1	1		1	1	1	1	1	2
hsa-miR-4488	1	1		1	1	1	1	1	1		1	2	1	1	1	1
hsa-miR-4646-5p	1	1		1	1	1	1	1	1		1	1	1	1	1	2
hsa-miR-4710	1	1		1	1	1	1	1	1		2	1	1	1	1	1
hsa-miR-495-5p	1	1		1	2	1	1	1	1		1	1	1	1	1	1
hsa-miR-499a-3p	1	1		1	2	1	1	1	1		1	1	1	1	1	1
hsa-miR-508-5p	1	1		1	2	1	1	1	1		1	1	1	1	1	1
hsa-miR-511	1	1		1	1	1	1	1	1		1	1	1	1	1	2
hsa-miR-518a-3p	1	1		1	1	1	2	1	1		1	1	1	1	1	1
hsa-miR-5192	1	1		1	1	1	1	1	1		1	2	1	1	1	1
hsa-miR-548ah-3p	1	1		1	1	1	1	1	1		1	2	1	1	1	1
hsa-miR-548n	1	1		1	1	1	1	1	1		1	2	1	1	1	1
hsa-miR-570-3p	1	1		2	1	1	1	1	1		1	1	1	1	1	1
hsa-miR-570-5p,hsa-miR-548ai	1	1		1	2	1	1	1	1		1	1	1	1	1	1
hsa-miR-624-5p	1	1		1	2	1	1	1	1		1	1	1	1	1	1
hsa-miR-625-5p	1	1		1	1	1	1	1	1		1	2	1	1	1	1
hsa-miR-627	1	1		1	2	1	1	1	1		1	1	1	1	1	1
hsa-miR-6515-5p	1	1		1	1	1	1	1	1		1	2	1	1	1	1
hsa-miR-663b	1	1		1	2	1	1	1	1		1	1	1	1	1	1
hsa-miR-676-5p	1	1		1	1	1	1	1	1		1	1	1	1	1	2
hsa-miR-765	1	1		1	1	1	1	1	1		1	1	1	1	2	1
hsa-miR-940	1	1		1	2	1	1	1	1		1	1	1	1	1	1
