# Supplementary material for: Characterization of human plasma-derived exosomal RNAs by deep sequencing
Source: BMC Genomics. 2013 May 10;14:319. doi: 10.1186/1471-2164-14-319 (PMC3653748; doi:10.1186/1471-2164-14-319)
Supplement: Additional file 3 — Top 20 RNAs in other RNA species (normalized to read number per million all mappable RNA seqeuences). [file 1471-2164-14-319-S3.xlsx]

## Sheet: Sheet1
Additional file 3. Top 20 RNAs in other RNA species (normalized to read number per million all mappable RNA seqeuences)
		ILMN			Bioo Scientific							NEB
		A1	A2		A1	A2	B1	B2	C1	C2		A1	A2	B1	B2	C1	C2
tRNA	TRNAG30,TRNAG23,TRNAG21,TRNAG15,TRNAG27	1248	717		1856	2123	1991	2572	1073	983		5271	4058	4320	4415	6300	3098
	TRNAG22,TRNAG4	265	252		922	857	693	759	1157	1392		617	627	970	942	1060	1065
	TRNAE11,TRNAE7	149	96		1169	1103	621	1011	932	1552		105	107	222	226	128	87
	TRNAE26,TRNAE20	73	58		1048	1001	368	597	789	1380		55	52	147	145	91	52
	TRNAH4,TRNAH10,TRNAH9,TRNAH7,TRNAH1,TRNAH2,TRNAH6,TRNAH3	812	621		16	15	27	22	17	13		158	187	1025	835	341	195
	TRNAU1	11	7		175	135	482	454	46	40		3	3	18	12	3	4
	TRNAL29	15	11		94	68	41	52	84	75		1	1	1	0	1	1
	TRNAD10	6	6		46	26	56	109	39	38		8	7	35	43	12	8
	TRNAR26,TRNAR2,TRNAR21	11	13		20	43	81	29	80	92		1	1	2	4	2	2
	TRNAV23	4	4		32	36	40	72	29	31		7	5	12	11	11	9
	TRNAK16,TRNAK34,TRNAK1,TRNAK22,TRNAK3	9	10		19	34	45	14	68	75		1	3	3	4	3	3
	TRNAC10	23	22		3	5	8	7	4	13		24	25	38	40	36	35
	TRNAL15	6	2		28	31	38	21	66	50		3	3	4	4	6	5
	TRNAV32	33	35		11	9	21	18	19	24		8	10	8	8	23	28
	TRNAD18,TRNAD11,TRNAD13,TRNAD6,TRNAD5,TRNAD17,TRNAD8,TRNAD14,TRNAD12,TRNAD15,TRNAD16	7	4		7	13	25	16	61	45		6	5	19	15	9	6
	TRNAL-CAA,TRNAL22	2	1		7	4	7	8	6	8		20	26	41	39	31	27
	MTTS1	22	12		11	12	10	5	25	20		16	15	14	13	22	27
	TRNAM3,TRNAM14,TRNAM1,TRNAM6,TRNAM4,TRNAM18,TRNAM15,TRNAM17	41	35		28	26	13	16	14	30		2	2	1	2	2	2
	TRNAV11,TRNAV19	3	0		22	18	45	67	9	9		1	1	7	6	1	0
	TRNAP17	7	11		5	8	16	11	15	21		12	11	18	23	14	12
snRNA	NR_004430,NR_004408,NR_004421,NR_004427,NR_004400,NR_004424,NR_004402	100	160		26	18	45	202	49	67		106	102	442	422	141	149
	NR_001445	38	24		27	30	61	75	28	37		42	39	135	135	64	53
	NR_029422	2	4		15	13	19	18	33	37		26	34	92	92	48	67
	NR_003925	5	2		52	45	52	117	54	91		3	4	10	8	4	4
	NR_002757	8	15		9	4	5	7	6	10		40	36	65	65	58	40
	NR_003137	8	9		6	6	12	12	16	10		21	17	35	32	59	56
	NR_004407	62	41		3	5	11	7	1	2		17	11	43	48	26	21
	NR_002754	1	3		8	8	11	7	36	51		3	2	3	2	1	2
	NR_023343	0	0		3	5	2	2	15	19		1	2	4	3	10	9
	NR_002756	0	0		2	1	2	2	6	10		7	5	7	6	5	6
	NR_046933	0	1		8	4	5	11	7	2		0	0	0	0	0	0
	NR_004426,NR_030723	1	0		0	1	0	1	5	4		3	1	2	2	3	1
	NM_001039697	0	0		1	1	1	1	2	0		1	1	2	1	0	0
	NR_023344	0	0		0	0	1	0	1	1		1	1	1	1	1	1
	NR_046939	0	0		1	0	1	3	1	2		0	0	0	0	0	0
	NR_023317	0	0		0	0	0	0	0	0		1	0	2	2	0	1
	NR_046490	0	0		0	1	1	1	0	0		0	0	0	0	0	0
	NR_046483	0	0		0	0	0	1	1	0		0	0	0	0	0	0
	NR_024466	0	0		0	0	0	0	0	1		0	0	0	0	1	0
	NM_003082	0	0		0	0	0	0	1	1		0	0	0	0	0	0
snoRNA	NR_002580	14	10		16	12	7	13	16	11		39	39	34	35	40	54
	NR_002965	28	58		28	22	30	37	14	20		8	8	13	8	10	7
	NR_000020	5	13		12	10	39	19	4	1		13	12	17	15	4	3
	NR_004380	11	11		1	1	1	1	0	0		5	4	7	7	4	4
	NR_003020	12	5		6	4	6	5	10	7		0	1	0	0	1	0
	NR_002591	0	0		3	5	9	3	10	5		4	3	4	4	3	2
	NR_001453	0	4		1	0	0	1	1	1		3	3	5	4	8	9
	NR_003070	3	0		4	3	1	2	6	5		2	1	1	2	3	1
	NR_002908	0	0		1	2	2	1	2	1		0	2	1	1	3	4
	NR_002564	1	0		1	1	0	0	1	0		5	5	0	1	1	2
	NR_002917	0	0		1	1	0	1	2	4		1	2	1	1	2	2
	NR_002586	0	0		3	0	1	2	1	0		2	3	1	1	1	1
	NR_000025	0	0		1	0	1	0	0	0		2	2	4	4	1	1
	NR_000008	0	0		1	0	1	1	2	1		2	1	1	3	1	2
	NR_003028	0	0		1	0	0	0	2	0		2	1	2	2	2	4
	NR_002989	0	0		1	1	1	1	0	0		2	2	2	2	2	2
	NR_003016	1	0		1	1	1	1	0	1		1	1	1	3	2	1
	NR_003077	1	0		1	0	1	1	2	1		1	1	1	2	2	0
	NR_004378	0	0		0	1	1	0	0	1		1	1	2	2	2	3
	NR_002967	3	0		1	1	0	1	1	0		1	1	2	0	1	1
rRNA	NR_023363,NR_023364,NR_023365,NR_023366,NR_023367,NR_023368,NR_023369,NR_023370,NR_023372,NR_023373,NR_023374,NR_023375,NR_023376,NR_023377,NR_023378,NR_023379	293	210		640	410	1150	2098	297	425		642	360	10422	10252	900	282
	NR_046235	1437	1040		384	329	721	1515	291	332		1180	1038	7587	7381	1776	1162
	NR_023371	0	0		2	1	2	3	1	1		2	1	24	31	1	0
piRNA	piR-33151	2195	2498		1637	1233	1838	2411	1600	1890		3533	3461	4636	4434	4897	4601
	piR-60565	120	89		181	228	516	379	93	84		1293	997	2919	2788	1767	1035
	piR-35221	1600	1095		1006	1063	628	682	2422	3327		57	49	37	31	73	87
	piR-36743	879	657		273	435	801	457	252	300		621	795	1143	1081	1415	1353
	piR-36063	102	110		150	149	393	243	485	438		388	395	1035	953	783	813
	piR-32679	448	359		459	615	428	314	139	170		368	327	431	441	314	195
	piR-35413	54	32		443	572	814	747	229	240		16	18	23	20	17	16
	piR-36441	42	55		30	35	29	35	71	93		273	321	303	276	243	230
	piR-36225	115	86		72	73	100	97	79	70		141	183	215	201	264	220
	piR-35469	14	22		106	137	118	40	353	236		100	109	39	36	140	133
	piR-33043	399	275		100	100	43	53	49	40		54	58	26	24	46	44
	piR-61651	76	89		36	27	73	57	32	26		90	104	143	145	109	113
	piR-36241	2	3		113	104	100	117	98	153		38	37	52	51	33	32
	piR-36329	31	37		17	18	23	16	33	26		70	83	170	148	113	122
	piR-33437	20	18		65	63	140	66	72	58		55	58	69	74	57	63
	piR-60577	216	128		22	35	58	53	50	57		10	11	23	25	18	22
	piR-36041	243	198		5	5	14	16	5	5		15	17	71	48	28	13
	piR-36233	4	12		25	23	18	28	27	34		40	44	66	72	53	53
	piR-61647	0	1		7	9	23	12	26	24		41	44	101	97	55	51
	piR-32571	7	5		16	12	17	18	78	107		13	9	28	30	26	24
lncRNA	L36162	61500	118085		9	5	14	7	20	94		0	0	0	0	0	0
	NR_033690	24636	18185		8333	8767	2941	4241	1321	1750		27115	21329	18485	18605	13475	9885
	NA	1757	2347		2889	2478	4640	3670	6541	5548		3861	3953	6567	6237	5224	5327
	BX647987	110	117		39	29	74	99	36	40		79	96	204	211	98	105
	BC029124	0	0		146	125	159	126	331	289		2	1	1	1	5	3
	BC038538	189	161		37	35	72	47	33	36		34	36	92	94	56	42
	NR_002934	1	2		6	8	9	8	6	5		75	92	220	215	113	114
	NR_038164	8	2		58	73	59	17	352	226		7	7	3	3	5	7
	AJ508601	75	53		28	20	49	110	24	27		40	38	109	102	65	51
	BC067836	29	71		28	30	50	25	106	63		25	33	33	33	53	61
	AK027477	14	26		23	15	45	41	52	51		33	37	84	77	60	65
	NR_034182	329	247		5	9	5	5	5	5		1	0	1	2	1	0
	NR002728	8	4		20	18	45	17	66	54		42	37	85	84	49	65
	BC035679	0	1		98	53	93	87	130	95		4	3	6	5	2	4
	BC065566	231	334		0	0	0	1	0	0		1	0	0	0	0	1
	NR_037699	0	4		18	14	15	18	29	36		37	45	96	100	57	66
	AB048287	8	12		16	25	66	27	56	35		41	41	54	56	46	51
	X15624	2	15		8	7	17	14	15	18		40	40	85	87	91	82
	AK097321	0	2		56	60	88	24	107	49		14	17	24	24	17	18
	NR_033926	11	17		45	33	78	137	52	48		6	8	23	24	9	7
CDS	NM_025081	66	85		175	274	416	155	1278	1045		991	1022	1591	1476	1823	1748
	NM_015340	15	12		55	29	76	112	93	107		124	145	394	409	329	381
	NM_014568	131	366		73	87	125	48	330	170		25	17	25	26	65	59
	NM_020922	1	1		74	50	256	214	291	333		11	10	27	29	20	23
	NM_002292	79	112		50	38	63	73	45	65		87	95	203	193	103	104
	NM_004341	3	5		216	109	231	266	203	226		3	3	8	9	6	6
	NM_004724	0	0		2	1	2	1	14	7		117	141	235	228	211	246
	NM_001242835	73	153		83	35	122	162	101	89		38	38	82	85	54	58
	NM_005924	0	0		64	68	183	76	398	184		0	0	0	0	0	0
	NM_019112	43	120		63	74	105	37	91	40		46	70	48	52	37	41
	NM_012293	5	7		11	8	12	17	30	34		71	76	166	157	131	130
	NM_001370	1	3		8	3	5	4	11	13		82	98	181	176	110	132
	NM_002332	2	2		4	3	7	3	10	8		135	93	66	58	166	136
	NM_020536	0	1		3	11	42	6	164	63		45	36	68	65	88	89
	NM_012414	1	6		13	9	23	28	21	25		40	46	111	105	105	105
	NM_022346	2	2		74	44	68	102	54	65		25	26	47	47	27	27
	NM_032259	1	2		6	17	131	34	51	16		17	15	61	72	37	41
	NM_001037335	43	154		35	22	54	54	46	38		6	5	10	10	4	4
	NM_145045	13	22		146	1	185	5	59	28		0	0	0	0	0	0
	NM_006031	13	14		17	18	31	15	32	22		31	38	46	44	38	50
5'UTR	NM_001042724,NM_002856	1	2		10	8	10	10	8	6		107	129	237	251	190	224
	NM_001024822	3	0		8	11	49	13	15	9		44	54	125	128	50	54
	NM_001128930,NM_004901	3	2		30	40	49	17	117	50		8	10	14	13	7	9
	NM_005252	20	24		12	12	26	23	23	16		14	18	54	67	22	23
	NM_003921	43	41		17	9	18	25	33	39		9	8	13	12	16	20
	NM_031451	0	1		11	9	6	8	81	63		10	10	23	17	23	17
	NM_001143807	8	16		12	9	13	20	20	22		12	14	30	34	28	28
	NM_020806,NM_001024218	4	5		19	13	17	28	15	20		16	13	19	15	19	15
	NM_001007544	11	13		12	19	8	7	74	58		1	2	3	2	1	1
	NM_005573	31	22		9	11	34	19	14	13		3	4	6	6	4	4
	NM_002960	0	0		8	4	7	5	8	8		15	13	30	35	15	12
	XM_003846220	0	1		9	11	18	14	7	3		9	11	26	23	11	11
	NM_014934,NM_198968	4	10		4	5	7	5	15	18		8	7	17	20	14	11
	NM_139286	0	0		7	4	9	3	43	20		7	8	9	10	12	13
	NM_001161529	4	5		6	6	9	10	19	11		9	8	17	14	6	6
	NM_178559,NM_001163993,NM_001163942	1	0		9	9	6	4	11	10		9	8	19	21	10	12
	NM_019857	9	18		9	3	8	11	18	23		2	2	3	3	3	5
	NM_005215	0	0		4	11	43	8	34	12		1	0	0	1	1	0
	NM_018363,NM_001031709	28	48		3	4	10	3	6	6		1	1	1	1	1	1
	NM_006038	17	27		6	5	5	1	13	13		5	4	3	3	5	7
3'UTR	NM_017705,NM_001104554	65	68		91	87	91	116	80	134		384	404	577	547	545	581
	NM_014587	178	471		55	44	53	46	102	80		52	51	47	52	70	71
	NM_001079877,NM_006989	8	6		13	11	19	25	21	27		110	133	158	152	152	175
	NM_003620	1	5		51	39	68	53	148	129		22	18	28	22	48	46
	NM_181877	0	0		8	4	8	13	154	171		13	16	30	32	21	29
	NM_005171	0	1		1	3	2	5	4	2		63	64	83	82	76	84
	NM_000543,NM_001007593	18	47		26	19	77	38	37	31		15	16	31	33	16	17
	NM_001257137,NM_031483,NM_001257138	9	6		12	15	41	21	34	33		24	26	38	42	49	69
	NM_033274	0	0		26	25	56	52	27	30		34	29	39	33	33	31
	NM_016433	0	0		42	27	77	117	42	49		4	3	10	7	4	3
	NM_145799	44	95		14	12	39	53	33	29		4	3	7	7	5	6
	NM_003156	0	0		2	1	2	4	4	4		37	32	83	81	43	56
	NM_001163335,NM_138780,NM_001163334	13	27		7	6	23	23	15	16		32	25	51	48	26	27
	NM_001001874	5	6		8	4	8	10	13	15		17	19	71	62	41	50
	NM_003371,NM_001134398	5	13		16	9	15	20	15	23		21	24	47	40	28	37
	NM_001171610,NM_007078,NM_001080114	1	4		19	11	19	29	34	48		13	12	29	34	28	31
	NM_152263	42	35		13	17	42	26	18	23		10	8	15	19	14	14
	NM_007249	7	27		14	9	19	20	68	58		8	11	10	10	13	12
	NM_001270377,NM_198401,NM_001270378	20	30		12	12	29	22	28	20		13	9	15	19	18	14
	NM_015356,NM_182706	0	0		26	38	40	26	60	59		0	0	0	0	0	0
