# Supplementary material for: Characterization of human plasma-derived exosomal RNAs by deep sequencing
Source: BMC Genomics. 2013 May 10;14:319. doi: 10.1186/1471-2164-14-319 (PMC3653748; doi:10.1186/1471-2164-14-319)
Supplement: Additional file 4 — Putative miRNAs predicted by miRDeep2. [file 1471-2164-14-319-S4.xlsx]

## Sheet: Sheet1
Additional file 4. Putative miRNAs predicted by miRDeep2
	Sequences of putative miRNA	Chr	Position	Strand	miRDeep2 score	Estimated probability	Shared by technical replications	Shared by different samples
Illumina (15)
	cugagaagacagucgaacuugacu	chr2	133011980..133012060	-	3000	0.58 ± 0.50		NA
	aauuacagauugucucagaga	chr7	138728844..138728903	-	6	0.73 ± 0.33		NA
	ggggggccggcggcggcg	chr17	65822075..65822133	-	3.2	0.77 ± 0.24		NA
	caucugugggauuaugacuga	chr8	56821959..56822009	-	2.4	0.80 ± 0.14		NA
	gggaauaacgggugcuguaggcuuu	chr3	14436197..14436260	+	2.3	0.80 ± 0.14	+	NA
	ggggccgagggagcgagag	chr3	13673754..13673799	-	2.3	0.80 ± 0.14		NA
	cccugggguucugaggacau	chr9	35710675..35710733	-	2.2	0.80 ± 0.14		NA
	ggcgaugagggaugaacc	chr3	53118887..53118934	+	2.1	0.80 ± 0.14	+	NA
	ccaaggaacuccagucuc	chr4	120955781..120955819	+	2	0.80 ± 0.14	+	NA
	uccgggaugggcacucugcuc	chr20	57598915..57598974	+	14	0.84 ± 0.22		NA
	ccaucugugggauuaugacuga	chr8	56821958..56822010	-	2.4	0.84 ± 0.11		NA
	aggggccgagggagcgaga	chr3	13673755..13673798	-	2.3	0.84 ± 0.11		NA
	gaggguagaaacgaugcc	chr1	10656653..10656727	-	2.3	0.84 ± 0.11		NA
	ugaggggcagagcgagaa	chr2	39722140..39722177	+	2.1	0.84 ± 0.11		NA
	accgggggcuggaggcuu	chr16	34981495..34981533	+	2	0.84 ± 0.11	+	NA
Bioo Scientific (88)
	uugccaugaucugaagagggag	chr6	160206635..160206694	-	47	0.56 ± 0.38	+	+
	augucccacccccacuccuguu	chr2	64567902..64567963	-	14	0.56 ± 0.38	+
	ccucuagggaagagaagguugg	chr12	87138855..87138913	-	9.5	0.66 ± 0.32	+
	ugcugcucccaguccugccccu	chr7	116660285..116660340	+	6.5	0.73 ± 0.25
	aagcaggauucagacuacaauau	chr3	186505089..186505148	+	4.8	0.76 ± 0.21
	gggggccggcggcggcggc	chr17	65822073..65822135	-	3.2	0.79 ± 0.18	+	+
	gcuuuuugggguaagggcuucc	chr11	43602955..43603019	-	2.8	0.87 ± 0.08	+
	uggcaccagcacuggcggu	chr10	118587012..118587063	-	2.6	0.87 ± 0.08
	uuagggcccuggcuccaucc	chr10	135055629..135055715	+	2.5	0.87 ± 0.08	+	+
	ccuguccuccaggagcuca	chr22	32524269..32524357	+	2.4	0.87 ± 0.08	+	+
	ucucugggccugugucuu	chr1	142850083..142850134	-	2.4	0.87 ± 0.08	+	+
	ucucugggccugugucuu	chr21	10205174..10205225	+	2.3	0.87 ± 0.08	+	+
	ucccuguccuccaggagcacu	chr15	88682305..88682355	+	2.2	0.87 ± 0.08	+	+
	ugagguaguagguggugugc	chr6	158914875..158914957	-	2.2	0.87 ± 0.08	+	+
	gguacguugggcuuugga	chr9	138299035..138299110	+	2	0.87 ± 0.08
	cuuggaaaagggcagcuga	chr17	19577192..19577241	+	2	0.87 ± 0.08
	accgggggcuggaggcuu	chr16	34981495..34981533	+	2	0.87 ± 0.08
	ucccuguccuccaggagcu	chr17	31555853..31555923	+	2	0.87 ± 0.08	+	+
	caggaguggggggugggacg	chr2	64567834..64567923	-	2	0.87 ± 0.08
	ccaaggaacuccagucuc	chr4	120955781..120955819	+	2	0.87 ± 0.08	+	+
	cacugcuaaauuugacuggcuu	chr13	60761874..60761964	-	60	0.77 ± 0.20
	aucauguaugauacugcaaaca	chr17	75085511..75085573	+	17	0.77 ± 0.20		+
	cugcugcucccaguccugccccu	chr7	116660285..116660340	+	7	0.82 ± 0.15		+
	aaaaguaauugugguuucugc	chr10	52957581..52957639	+	5	0.83 ± 0.14
	ggggggccggcggcggcggcggc	chr17	65822070..65822138	-	3.2	0.83 ± 0.13
	acugccuuuugaugaccgggac	chr9	19063656..19063718	-	2.8	0.89 ± 0.06
	gcugccccaggugcugcuga	chr17	72758361..72758436	-	2.6	0.89 ± 0.06
	gcugccccaggugcugcuga	chr17	72758338..72758381	-	2.5	0.89 ± 0.06
	ugggauugacgccacaugucu	chr2	219144851..219144907	-	2.4	0.89 ± 0.06
	ugggaacugccaggcauc	chr18	47369421..47369457	+	2.4	0.89 ± 0.06	+	+
	ccuguccuccaggagcuc	chr22	32524270..32524356	+	2.4	0.89 ± 0.06
	caccugcagugccagcuuc	chr12	70393317..70393393	-	2.3	0.89 ± 0.06
	aaugcugccagucuccuucaga	chr10	120819527..120819583	-	2.3	0.89 ± 0.06
	ccaucugugggauuaugacu	chr8	56821958..56822010	-	2.3	0.89 ± 0.06
	guguccuggagaguggaggggu	chr19	15510368..15510455	-	2.3	0.89 ± 0.06
	gggaauaacgggugcuguaggcuuu	chr3	14436197..14436260	+	2.3	0.89 ± 0.06
	cccugggguucugaggacau	chr9	35710675..35710733	-	2.2	0.89 ± 0.06
	cuguguaacaacccaccc	chr22	30071905..30071975	+	2.2	0.89 ± 0.06
	uccggccuggcccagaga	chr6	11631871..11631920	-	2.2	0.89 ± 0.06		+
	ugggaacugccaggcauc	chr18	47369421..47369457	+	2.1	0.89 ± 0.06
	gcggggguggggcggaau	chr8	142203665..142203711	+	2.1	0.89 ± 0.06
	ggcgaugagggaugaaccg	chr3	53118889..53118935	+	2.1	0.89 ± 0.06	+	+
	agguagauagaacaggucuugu	chr15	83424762..83424820	+	330	0.76 ± 0.23	+
	ggcggggguggggcggag	chr6	21125828..21125889	+	13	0.76 ± 0.23
	gggaaccuggcgcuaaac	chr2	159440466..159440508	-	6.7	0.78 ± 0.20
	cgccgcgccggggaggggga	chr11	77185246..77185316	-	3.3	0.80 ± 0.16
	ggggggccggcggcggcggc	chr17	65822073..65822135	-	3.2	0.80 ± 0.16		+
	acagccccaggugcugcugga	chr4	56412758..56412820	-	2.6	0.87 ± 0.06
	cuuggcuggggcggcaca	chr3	126267479..126267547	+	2.6	0.87 ± 0.06		+
	guccugucggugucgccu	chr6	168499304..168499380	-	2.3	0.87 ± 0.06		+
	gaggguagaaacgaugcc	chr1	10656653..10656727	-	2.3	0.87 ± 0.06
	gggccgagggagcgagag	chr3	13673754..13673799	-	2.3	0.87 ± 0.06
	ugggugcugaugguggggg	chrY	3156648..3156694	-	2.2	0.87 ± 0.06
	gauaucuaggcuccuaucc	chr12	130457530..130457606	+	2.2	0.87 ± 0.06
	acgucccuguucgggcgc	chr19	58024385..58024430	-	2.2	0.87 ± 0.06
	guugcuguggaagcugcc	chr11	125257541..125257579	+	2.1	0.87 ± 0.06
	gaguggacagagagagagac	chr9	15997156..15997201	+	2	0.87 ± 0.06		+
	gacgggcuuggcagaaucag	chr16	81902045..81902101	-	280	0.54 ± 0.40
	acugcacuccagccugggcaa	chr1	52308658..52308717	+	8.7	0.63 ± 0.33
	acaggaguggggggugggacgua	chr2	64567901..64567962	-	4.4	0.75 ± 0.22
	ucuccgccaccuccaccgcgg	chr2	88355217..88355276	-	4.4	0.75 ± 0.22
	ugugguggggaaacagga	chr22	50909866..50909919	-	2.5	0.89 ± 0.06
	caucugugggauuaugacuga	chr8	56821959..56822009	-	2.4	0.89 ± 0.06
	gcggcggcggcgggcgcg	chr2	132796258..132796303	+	2.3	0.89 ± 0.06
	cgccgcgccggggaggggg	chr11	77185247..77185315	-	2.3	0.89 ± 0.06
	agagaacgcggucugaguggu	chr17	18965379..18965442	+	2.2	0.89 ± 0.06
	agagaacgcggucugaguggu	chr17	19093341..19093404	-	2.2	0.89 ± 0.06
	agagaacgcggucugaguggu	chr17	19015732..19015795	-	2.2	0.89 ± 0.06
	agagaacgcggucugaguggu	chr17	18967232..18967295	-	2.2	0.89 ± 0.06
	agagaacgcggucugaguggu	chr17	19091483..19091546	+	2.2	0.89 ± 0.06
	accacacccacuggagaacu	chr6	5831644..5831710	-	2.1	0.89 ± 0.06
	uuggaaaagggcagcuga	chr17	19577192..19577241	+	2	0.89 ± 0.06
	gaguggacagagagagaga	chr9	15997157..15997200	+	2	0.89 ± 0.06
	caagcccagaccgcaaaaagauu	chr11	43602954..43603019	-	2.8	0.83 ± 0.13
	uuuccucucugccccauagggu	chr12	87138855..87138913	-	2.2	0.83 ± 0.13
	ucacgucccuguucgggcgcca	chr19	58024383..58024432	-	2.1	0.83 ± 0.13
	uagcacaaugugaaaagagcucu	chr11	57408681..57408745	-	9.5	0.75 ± 0.27
	ccucuagggaagagaagguuggg	chr12	87138854..87138913	-	6	0.84 ± 0.17
	uucccugauuggccacca	chr1	164528211..164528278	-	2.8	0.91 ± 0.06
	cggcggcggcgggcgcgaa	chr2	132796259..132796302	+	2.7	0.91 ± 0.06
	gccgcgccggggagggggag	chr11	77185245..77185317	-	2.4	0.91 ± 0.06
	ucucugggccugugucuugg	chr1	142850083..142850134	-	2.4	0.91 ± 0.06
	gaccuugggccuggcugg	chr12	5180354..5180406	-	2.3	0.91 ± 0.06
	accccggagcaggagccu	chr15	66410653..66410700	-	2.3	0.91 ± 0.06
	ucucugggccugugucuugg	chr21	10205174..10205225	+	2.3	0.91 ± 0.06
	cacgucccuguucgggcgcca	chr19	58024384..58024431	-	2.2	0.91 ± 0.06
	aaggcaagcgaaggaaac	chr22	46943266..46943305	+	2.2	0.91 ± 0.06
	uuuugagcggguaaaggucgcc	chr22	43011326..43011411	+	2.1	0.91 ± 0.06
NEB (111)
	agaggugaaauucuuggacu	chrY	10035760..10035820	+	290	0.71 ± 0.23
	aucauguaugauacugcaaaca	chr17	75085511..75085573	+	34	0.71 ± 0.23	+	+
	uauggaggucucugucuggcuu	chr1	175937538..175937595	-	21	0.71 ± 0.23	+
	ucugggcaucaaagugagac	chr13	35449842..35449891	+	10	0.71 ± 0.23
	ccucuagggaagagaagguuggg	chr12	87138854..87138913	-	6.5	0.73 ± 0.20
	cgccgcgccggggagggggag	chr11	77185245..77185317	-	3.3	0.80 ± 0.13
	acaggaguggggggugggacgu	chr2	64567902..64567963	-	3.2	0.80 ± 0.13	+	+
	ggggggccggcggcggcggcg	chr17	65822072..65822136	-	3.2	0.80 ± 0.13		+
	ugggcuuacguugggagaacc	chr15	70371728..70371789	+	3	0.80 ± 0.13
	acagccccaggugcugcugga	chr4	56412758..56412820	-	2.7	0.85 ± 0.06	+	+
	agggcgugaauccugugu	chr9	33734924..33734984	+	2.5	0.85 ± 0.06
	uuagggcccuggcuccauc	chr10	135055629..135055715	+	2.5	0.85 ± 0.06	+	+
	aucugugggauuaugacu	chr8	56821959..56822008	-	2.4	0.85 ± 0.06		+
	ucucugggccugugucuu	chr1	142850083..142850134	-	2.4	0.85 ± 0.06	+	+
	agggcgugaauccugugu	chr11	129633568..129633628	+	2.4	0.85 ± 0.06
	uaugugggacgguaaacc	chr14	101490137..101490184	-	2.3	0.85 ± 0.06	+	+
	ucucugggccuguguuuuc	chr21	46755466..46755507	+	2.3	0.85 ± 0.06	+	+
	ugagguaguaggaugugc	chr2	131882178..131882254	+	2.3	0.85 ± 0.06		+
	cagcucugggucugugggu	chr19	39396375..39396428	-	2.3	0.85 ± 0.06	+	+
	ugucaggcuaggcagggau	chr17	2273897..2273954	+	2.3	0.85 ± 0.06		+
	ggggccgagggagcgagag	chr3	13673754..13673799	-	2.3	0.85 ± 0.06	+	+
	ucucugggccugugucuu	chr21	10205174..10205225	+	2.3	0.85 ± 0.06	+	+
	cucuuuguggucugggcuug	chr21	38109922..38109973	-	2.2	0.85 ± 0.06	+	+
	acgucccuguucgggcgc	chr19	58024385..58024430	-	2.2	0.85 ± 0.06	+	+
	ugagguaguagguggugugc	chr6	158914875..158914957	-	2.2	0.85 ± 0.06	+	+
	cccugggguucugaggacaug	chr9	35710675..35710733	-	2.2	0.85 ± 0.06
	ggcgaugagggaugaaccg	chr3	53118889..53118935	+	2.1	0.85 ± 0.06	+	+
	uggauaucuaggcuccua	chr12	130457528..130457608	+	2.1	0.85 ± 0.06	+	+
	ccacacccacuggagaacu	chr6	5831645..5831709	-	2.1	0.85 ± 0.06	+	+
	gagagaacgcggucugaguggu	chr17	18967232..18967295	-	2	0.85 ± 0.06
	cuagacugaagcuccuggggg	chr4	41203991..41204077	-	2	0.85 ± 0.06
	acaggaguggggggugggacgu	chr2	64567833..64567924	-	2	0.85 ± 0.06	+	+
	gagagaacgcggucugaguggu	chr17	19093341..19093404	-	2	0.85 ± 0.06
	gagagaacgcggucugaguggu	chr17	19015732..19015795	-	2	0.85 ± 0.06
	auacagcuagauaaccaaa	chr5	87962688..87962741	+	10	0.63 ± 0.29	+
	auacagcuagauaaccaaa	chr1	156390150..156390205	+	9.9	0.74 ± 0.20	+	+
	auacagcuagauaaccaaa	chr15	89911264..89911320	-	9.8	0.74 ± 0.20	+
	gggggccggcggcggcggcg	chr17	65822072..65822136	-	3.2	0.80 ± 0.14		+
	gccgcgccggggagggggag	chr11	77185245..77185317	-	3.2	0.80 ± 0.14		+
	caaaaccgcgauuacucuugc	chr3	32547797..32547855	-	3	0.80 ± 0.14
	uugugggugguggggcaug	chr13	20977381..20977440	+	2.6	0.84 ± 0.06
	ucuagggaagagaagguugggu	chr12	87138853..87138913	-	2.2	0.84 ± 0.06
	gugcugaccccugcgauuuc	chr15	82466629..82466672	-	2.2	0.84 ± 0.06
	ccugucugagcgccgcuc	chr9	133282130..133282176	+	2.2	0.84 ± 0.06	+	+
	aggcuggguguugaagug	chr1	58249982..58250053	+	2.1	0.84 ± 0.06
	ggagguguagcucagaugg	chr5	30051590..30051640	-	2	0.84 ± 0.06	+	+
	cuuuugaccagacuugggcccg	chr21	40480386..40480460	-	2	0.84 ± 0.06		+
	accgggggcuggaggcuu	chr16	34981495..34981533	+	2	0.84 ± 0.06	+	+
	augccgaucggguguccgcacu	chr20	49174400..49174482	-	31	0.70 ± 0.28	+
	cucuagggaagagaagguuggg	chr12	87138854..87138913	-	5	0.70 ± 0.24	+
	augggcuacauuuucuacuuca	chr5	79947157..79947213	-	3.8	0.81 ± 0.17
	gggggccggcggcggcggc	chr17	65822073..65822135	-	3.2	0.81 ± 0.17
	guguccuggagaguggaggggu	chr19	15510368..15510455	-	2.7	0.90 ± 0.05		+
	cggcggcggcgggcgcgaa	chr2	132796259..132796302	+	2.7	0.90 ± 0.05		+
	uggcaccagcacuggcggu	chr10	118587012..118587063	-	2.6	0.90 ± 0.05
	cugguggaggcuggcagcg	chr21	47429270..47429346	-	2.6	0.90 ± 0.05
	gcgagggggcggggcggggg	chr8	62089630..62089702	+	2.5	0.90 ± 0.05		+
	aucugugggauuaugacug	chr8	56821959..56822008	-	2.4	0.90 ± 0.05	+
	gaccuugggccuggcugg	chr12	5180354..5180406	-	2.3	0.90 ± 0.05		+
	uccggccuggcccagagag	chr6	11631870..11631921	-	2.2	0.90 ± 0.05
	guguccuggagaguggaggggu	chr19	15510433..15510504	-	2.2	0.90 ± 0.05	+	+
	uucacagcaggacggugg	chr4	7362042..7362108	+	2.2	0.90 ± 0.05	+
	acauugccagguggggag	chr17	71502993..71503068	-	2.2	0.90 ± 0.05
	auguggugagcucuuucu	chr3	184369036..184369079	-	2.1	0.90 ± 0.05
	aggcugaguguggaagug	chr4	185095017..185095061	+	2.1	0.90 ± 0.05
	cccagugcuucgaaugug	chr15	69955284..69955357	+	2.1	0.90 ± 0.05
	ggggugggcgccggcggcg	chr16	49315378..49315430	-	2.1	0.90 ± 0.05
	cuugaacuaggaauucca	chr20	49760833..49760887	+	2.1	0.90 ± 0.05
	cgggccuuuccuucugug	chr17	45287504..45287569	+	2	0.90 ± 0.05
	ccaggaguggaggcugcgg	chr19	4437385..4437440	-	2	0.90 ± 0.05
	gagugugcuagaguccucgaag	chr11	8705774..8705835	+	84	0.80 ± 0.17
	cgccgcgccggggaggggga	chr11	77185246..77185316	-	3.3	0.85 ± 0.11
	uggcaccagcacuggcggug	chr10	118587011..118587064	-	2.6	0.89 ± 0.04
	gcgagggggcggggcggg	chr8	62089630..62089702	+	2.5	0.89 ± 0.04
	gcuggaugugguagcuca	chr18	7148463..7148530	+	2.5	0.89 ± 0.04	+	+
	gugugguggggaaacagg	chr22	50909865..50909920	-	2.5	0.89 ± 0.04
	agagggacggccgggggu	chr17	71874146..71874201	+	2.4	0.89 ± 0.04
	ggacggucugagugugag	chrX	152739174..152739258	+	2.3	0.89 ± 0.04
	uccggccuggcccagaga	chr6	11631871..11631920	-	2.2	0.89 ± 0.04
	guggcugcugggagggccu	chr16	68471942..68471988	-	2.2	0.89 ± 0.04
	auguggugagcucuuucuu	chr3	184369036..184369079	-	2.1	0.89 ± 0.04
	aggaguggaggcugcggu	chr19	4437387..4437438	-	2.1	0.89 ± 0.04
	gcggggguggggcggaau	chr8	142203665..142203711	+	2.1	0.89 ± 0.04	+	+
	aggguuggguacuuuggg	chr3	110574613..110574698	-	2	0.89 ± 0.04
	ucccuguccuccaggagcug	chr17	31555852..31555924	+	2	0.89 ± 0.04
	uuuccucucugccccauagggu	chr12	87138853..87138913	-	8.4	0.76 ± 0.18
	acugcacuccagccugggc	chr6	3147706..3147758	-	8	0.76 ± 0.18
	ccucgggcucugugcgcugc	chr10	76585224..76585284	+	5.4	0.80 ± 0.15
	gcggggggggggcggacc	chr14	90167967..90168027	-	3.1	0.82 ± 0.13
	agaggauguaugggggcu	chr16	67697818..67697873	-	2.7	0.90 ± 0.04
	cccaguccagcucucugcu	chr1	37948497..37948549	+	2.6	0.90 ± 0.04
	gcgagggggcggggcgggg	chr8	62089630..62089702	+	2.5	0.90 ± 0.04
	caggggcaagcucucugu	chr11	69870265..69870319	-	2.3	0.90 ± 0.04
	uaugugggacgguaaaccau	chr14	101490135..101490186	-	2.3	0.90 ± 0.04		+
	uguggcuguugggaggga	chr5	317034..317068	+	2.3	0.90 ± 0.04	+
	gggguugcagcucaaagc	chr1	175152700..175152740	+	2.2	0.90 ± 0.04
	ggcggggguggggcggag	chr6	21125828..21125886	+	2.1	0.90 ± 0.04
	ucaagguccgcugugaacacg	chr8	65291729..65291784	-	2.1	0.90 ± 0.04
	ugacuugauuuugauuucc	chr14	83110959..83111007	+	2.1	0.90 ± 0.04
	ucuccugugguguagugg	chr19	50733624..50733687	-	2	0.90 ± 0.04
	acggucuggggaaaggcucc	chr17	75085389..75085474	+	2	0.90 ± 0.04
	acugcacuccagccugggc	chr4	155900102..155900158	-	2	0.90 ± 0.04
	gugaggacuugggaggugg	chr10	126401455..126401505	-	2	0.90 ± 0.04
	uacagcuagauaaccaaa	chr5	87962690..87962741	+	2	0.90 ± 0.04	+	+
	cacugcacuccagccugggu	chr1	17356607..17356663	+	2.9	0.85 ± 0.07
	guccugucggugucgccu	chr6	168499304..168499380	-	2.3	0.85 ± 0.07
	cgacgcggggagguagug	chr19	49946517..49946589	-	2.2	0.85 ± 0.07
	uaggcuggguguugaagug	chr1	58249982..58250053	+	2.1	0.85 ± 0.07		+
	caggaauguggcuccucc	chr14	65207164..65207220	-	2.1	0.85 ± 0.07
	agggaaugggcuuggcag	chr4	2518036..2518074	+	2	0.85 ± 0.07
	cuacacugauugagccag	chr19	34121983..34122050	+	2	0.85 ± 0.07
